# Supplementary material for: The Intersection between Spliff Usage, Tobacco Smoking, and Having the First Joint after Waking
Source: Sci Rep. 2020 May 6;10:7650. doi: 10.1038/s41598-020-64110-4 (PMC7203254; doi:10.1038/s41598-020-64110-4)
Supplement: Supplementary file 1 — Supplementary information. [file 41598_2020_64110_MOESM1_ESM.xlsx]

## Sheet: Table_1
Table 1
Variables of Interest (Number of Participants Reporting Cannabis Use in Last Year=8345)
Age (N=8345)	-16-20	0.283763
	-21-30	0.417376
	-31-40	0.149191
	-41-79	0.14967
Sex (N=8345)	-Male	0.754823
	-Female	0.236429
	-Transgender	0.00874775
Time of First Joint (N=7033)	>60mins	0.779895
	<60mins	0.220105
Time of Last Joint (N=7034)	-Last Thing before Bed	0.313051
	-1-2 hours before bed	0.490617
	-3-4 hours before bed	0.154109
	-More than 4 hours before bed	0.0422235
Mixing Tobacco with Cannabis (N=8345)	No	0.779895
	Yes	0.220105
Cannabis Used Per Session (Grams) (N=7667)	Median	0.5
	Interquartile Range	0.125-1.000
Number of Hours Stoned in a Session (N=6970)	Median	4
	Interquartile Range	3.0-6.0
Number of Hours Stoned in a Session for those who had their Last Joint Just Before Bed (N=1926)	Median	6
	Interquartile Range	3.0-11.0
Number of Days Cannabis was Used in the Last Year (N=7389)	Median	250
	Interquartile Range	50-360
Preferred Form of Cannabis (N=7565)	-High potency herbal cannabis	0.620621
	-Resin/hash	0.111566
	-Normal weed/bush/pressed	0.0167878
	-Edibles	0.01269
	-Kief	0.0826173
	-Oil	0.0799736
	-Butane Hash Oil	0.0757436
Most Common Mode of Cannabis Consumption (N=7913)	-Smoked in a joint with tobacco	0.0379123
	-Smoked in a joint without tobacco	0.112979
	-Smoked in a blunt with tobacco	0.00695059
	-Smoked in a blunt without tobacco	0.07494
	-Smoked in a pipe with tobacco	0.0049286
	-Smoked in a pipe without tobacco	0.333375
	-Smoked in a bong/water pipe with tobacco	0.025654
	-Smoked in a bong/water pipe without tobacco	0.230128
	-Bucket bong	0.0151649
	-Hot knife	0.00164287
	-Vaporizer	0.127133
	-Eaten in food	0.0243902
	-Tincture/drank as tea	0.00404398
	-Medical spray	0.000758246

## Sheet: Table_2
Table 2
Differences in Cannabis Use Behaviors Across Tobacco and Cannabis Mixing Groups
Variable	Level	Smoke tobacco and do not mix (n=2008)	Smoke tobacco and do mix (n=1870)	Never smoked tobacco and do not mix (n=3097)	Never smoked tobacco and do mix (n=250)	Smoked tobacco more than 12 months ago and do not mix (n=963)	Smoked tobacco more than 12 months ago and do mix (n=157)	Differences in means (P-Value)
Age	-16-20	0.201693	0.403743	0.317404	0.512	0.0716511	0.178344	p=0.00
	-21-30	0.443227	0.488235	0.386826	0.408	0.30945	0.522293
	-31-40	0.202689	0.0839572	0.140136	0.056	0.212876	0.178344
	-41-79	0.15239	0.0240642	0.155634	0.024	0.406023	0.121019
Sex	-Male	0.72261	0.790374	0.756539	0.844	0.734164	0.694268	p=0.00
	-Female	0.26743	0.200535	0.234743	0.156	0.25649	0.305732
	-Transgender	0.00996016	0.00909091	0.00871811	-	0.00934579	-
Time of First Joint	>60mins	0.747092	0.759419	0.833694	0.831325	0.773922	0.756579	p=0.00
	<60mins	0.252908	0.240581	0.166306	0.168675	0.226078	0.243421
Time of Last Joint	-Last Thing before Bed	0.330633	0.325269	0.260681	0.293173	0.349842	0.375	p=0.00
	-1-2 hours before bed	0.482532	0.512366	0.482964	0.493976	0.477345	0.5
	-3-4 hours before bed	0.140759	0.138172	0.191455	0.180723	0.141201	0.105263
	-More than 4 hours before bed	0.0460759	0.0241935	0.0648999	0.0321285	0.0316122	0.0197368
Cannabis Used Per Session (Grams)	Median	0.5	0.5	0.5	0.5	0.5	0.5	p=0.00
	Interquartile Range	0.10-1.00	0.25-1.50	0.10-1.00	0.25-1.50	0.10-1.00	0.1875-1.000
Number of Hours Stoned in a Session	Median	4	5	4	4	4	4	p=0.00
	Interquartile Range	3.00-6.00	3.00-7.00	3.0-6.0	3.0-6.0	3.0-8.0	3.00-8.00
Number of Days Cannabis was Used in the Last Year	Median	250	250	200	240	300	300	p=0.00
	Interquartile Range	36.0-360.0	100.0-350.0	30.0-350.0	75.0-340.0	54.0-365.0	100.0-350.0
Number of Hours Stoned in a Session for those who had their Last Joint Just Before Bed	Median	6	6	5	6	6	6	p=0.17
	Interquartile Range	3-10	4-10	3-10	3-12	3-11	4-12

## Sheet: Table_3
Table 3
Consuming First Joint Within an Hour after Waking and Tobacco Use and Cannabis Mixing Patterns, With and Without Adjusting for Controls (N=6390)
Variable	Level	n	OR (95% CI)	P-value	aOR (95% CI)	P-value
Tobacco Groups	Smoke tobacco and do not mix	1802	1.00	-	1.00	-
	Smoke tobacco and do mix	1699	0.93 (0.78, 1.09)	0.37752	0.80 (0.61, 0.99)**	0.019735
	Never smoked tobacco and do not mix	1646	0.60 (0.43, 0.77)***	0	0.69 (0.49, 0.89)***	0.000319
	Never smoked tobacco and do mix	228	0.57 (0.20, 0.94)***	0.00274	0.47 (0.02, 0.92)***	0.000874
	Smoked tobacco more than 12 months ago and do not mix	877	0.88 (0.69, 1.07)	0.16846	0.83 (0.60, 1.06)	0.116506
	Smoked tobacco more than 12 months ago and do mix	138	0.96 (0.56, 1.36)	0.85067	0.75 (0.28, 1.23)	0.239691
Age	16-20	1756	-	-	1.00	-
	21-30	2692	-	-	1.08 (0.89, 1.26)	0.439376
	31-40	979	-	-	1.08 (0.84, 1.32)	0.528406
	41-79	963	-	-	0.61 (0.35, 0.87)***	0.000191
Sex	Male	4864	-	-	1.00	-
	Female	1470	-	-	1.07 (0.90, 1.24)	0.449411
	Transgender	56	-	-	1.50 (0.76, 2.24)	0.278355
Cannabis Used Per Session	-	6390	-	-	1.17 (1.12, 1.21)***	0
Number of Hours Stoned in a Session	-	6390	-	-	1.19 (1.17, 1.20)***	0
Number of Days Cannabis was Used in the Last Year	-	6390	-	-	1.00 (1.00, 1.00)***	0
Time of Last Joint	Last Thing before Bed	2006	-	-	1.00	-
	1-2 hours before bed	3137	-	-	0.46 (0.31, 0.60)***	0
	3-4 hours before bed	984	-	-	0.15 (-0.21, 0.52)***	0
	More than 4 hours before bed	263	-	-	0.24 (-0.43, 0.90)***	0
Constant	-	-	0.34 (0.23, 0.45)	-	0.06 (-0.23, 0.35)	-
N			6390	-	6390	-
aOR, adjusted odds ratio. OR, odds ratio.
**p<0.05; ***p<0.01

## Sheet: Supp_1
Supplementary Table I
Missing Values Based on Respondents in the US who used Cannabis in the Last Year (N=8345)
Variable	Missing
	n	%
Time of First Joint	7033	0.15722
Mixing Tobacco with Cannabis	8345	0
Tobacco Use in the Last Year	8345	0
Age	8345	0
Sex	8345	0
Cannabis Used Per Session	7667	0.0812463
Number of Hours Stoned in a Session	6970	0.164769
Number of Days Cannabis was Used in the Last Year	7389	0.11456
Time of Last Joint	7034	0.1571
Tobacco Groups	8345	0

## Sheet: Supp_2
Supplementary Table II
Consuming First Joint Within an Hour after Waking, Tobacco and Cannabis Mixing Patterns, With and Without Adjusting for Controls, Using Imputed Data (N=8345)
Variable	Level	OR (95% CI)	P-value	aOR (95% CI)	P-value
Tobacco Groups	Smoke tobacco and do not mix	1.00	-	1.00	-
	Smoke tobacco and do mix	0.95 (0.82, 1.10)	0.48	0.80 (0.67, 0.97)**	0.019735
	Never smoked tobacco and do not mix	0.63 (0.54, 0.74)***	0.00	0.68 (0.56, 0.83)***	0.000319
	Never smoked tobacco and do mix	0.62 (0.44, 0.87)***	0.01	0.52 (0.34, 0.79)***	0.000874
	Smoked tobacco more than 12 months ago and do not mix	0.88 (0.73, 1.05)	0.15	0.80 (0.64, 1.00)	0.05
	Smoked tobacco more than 12 months ago and do mix	0.94 (0.64, 1.38)	0.75	0.77 (0.49, 1.21)	0.26
Age	16-20	-	-	1.00	-
	21-30	-	-	1.04 (0.88, 1.23)	0.61
	31-40	-	-	1.07 (0.86, 1.33)	0.57
	41-79	-	-	0.64 (0.49, 0.83)***	0.000314183
Sex	Male	-	-	1.00	-
	Female	-	-	1.07 (0.91, 1.26)	0.4
	Transgender	-	-	1.37 (0.70, 2.67)	0.36
Cannabis Used Per Session	-	-	-	1.14 (1.09, 1.20)***	0
Number of Hours Stoned in a Session	-	-	-	1.19 (1.17, 1.21)***	0
Number of Days Cannabis was Used in the Last Year	-	-	-	1.00 (1.00, 1.00)***	0
Time of Last Joint	Last Thing before Bed	-	-	1.000	-
	1-2 hours before bed	-	-	0.48 (0.41, 0.55)***	0
	3-4 hours before bed	-	-	0.18 (0.13, 0.25)***	0
	More than 4 hours before bed	-	-	0.24 (0.13, 0.45)***	0
Constant	-	0.27 (0.26, 0.29)	-	0.05 (0.04, 0.07)	-
N			8345	-	8345
aOR, adjusted odds ratio. OR, odds ratio.
**p<0.05; ***p<0.01
